# Supplementary material for: Composition of the Protein Ingredients from Insoluble Oat Byproducts Treated with Food-Grade Enzymes, Such as Amylase, Cellulose/Xylanase, and Protease
Source: Foods. 2021 Nov 4;10(11):2695. doi: 10.3390/foods10112695 (PMC8623069; doi:10.3390/foods10112695)
Supplement: Supplementary file 1 [file foods-10-02695-s001.zip]

Archive with 6 entries (5 files):
- Supplementary/
- __MACOSX/._Supplementary
- Supplementary/Table 1S.xlsx
- __MACOSX/Supplementary/._Table 1S.xlsx
- Supplementary/Fig.1S.pptx
- __MACOSX/Supplementary/._Fig.1S.pptx
