# Supplementary material for: Composition of the Protein Ingredients from Insoluble Oat Byproducts Treated with Food-Grade Enzymes, Such as Amylase, Cellulose/Xylanase, and Protease
Source: Foods. 2021 Nov 4;10(11):2695. doi: 10.3390/foods10112695 (PMC8623069; doi:10.3390/foods10112695)
Supplement: Supplementary file 1 [file foods-10-02695-s001.zip › Supplementary/Table 1S.xlsx]

## Sheet: 3kDa Oat_Ctrl
							Table 1S: 3kDa peptide sequences identified in OPC proteins
#	Filename	z	Score	#	Missed	#KR	# b/y	# Sequences	Spectrum	N-term	Start	Sequence	C-term	Cysteines	Modifications	m/z	MH+	Peptide pI	Protein	Protein	Species	Accession	Protein Name
				Backbone	Cleavages		pairs	Passing Parent	Intensity		AA	VML Sequence			Map	Measured	Matched		MW	pI		#
				Cleavages				MH+ Filter			Position					(Da)	(Da)		(Da)
1	OAT_CONTROL_CUTOFF.0110.0110.0	3	5.38	7	1	1	0	4557	6.54e+006	Hydrogen	905	DTDKGMGDAAAADTHTD	Free Acid			564.86	1691682	4.12	102594.1	8.37	AVESA	O49003	NPH1-1
2	OAT_CONTROL_CUTOFF.0228.0228.0	2	3.41	3	0	0	1	4339	8.42e+006	Hydrogen	423	DLSVTIALEDT	Free Acid			589.23	1176600	3.49	51498.5	6.72	AVESA	O81527	NBS-LRR type disease resistance protein O2 (Fragment)
3	OAT_CONTROL_CUTOFF.2143.2143.1	1	3.08	3	1	1	1	2175	2.89e+007	Hydrogen	573	RDAFCGIAPI	Free Acid	unmodified		1063.34	1062541	5.83	95268.2	7.31	AVESA	A0A3S8Q0L3	Cellulose synthase-like CslF3
4	OAT_CONTROL_CUTOFF.0134.0134.0	3	3.33	3	1	1	1	4255	1.37e+007	Hydrogen	316	LRAPHSCHLQYM	Free Acid	unmodified		486.16	1455699	8.24	54801.6	5.79	AVESA	P06595	Phytochrome A type 5 (Fragment)
5	OAT_CONTROL_CUTOFF.2131.2131.0	3	4.73	4	2	2	0	4292	4.24e+006	Hydrogen	208	FIRGEEAVNWGLSGPMLRASGIQWDL	Free Acid			968.32	2902467	4.68	45767.4	5.74	AVESA	D8WQZ4	NADH-quinone oxidoreductase subunit D
6	OAT_CONTROL_CUTOFF.0178.0178.0	3	5.25	5	3	4	1	4183	7.73e+006	Hydrogen	484	IYGADPPRWRPNDAKAKV	Free Acid			685.36	2054094	9.70	96317.7	6.82	AVESA	A0A3S8Q0P9	Cellulose synthase-like CslF9
7	OAT_CONTROL_CUTOFF.2088.2088.0	3	5.29	3	1	1	2	4224	1.56e+007	Hydrogen	92	MGSHPERSGLMNLPGCPI	Free Acid	unmodified		632.55	1895893	6.50	16068.5	8.00	AVESA	A0A1B2LQC2	Avena alpha amylase trypsin inhibitor
8	OAT_CONTROL_CUTOFF.2091.2091.0	3	4.98	5	1	1	1	4598	1.17e+007	Hydrogen	736	VRLGSWVETGDILVG	Free Acid			534.20	1600870	4.37	121647.2	8.98	AVESA	A0A3G1AUJ8	DNA-directed RNA polymerase subunit beta
9	OAT_CONTROL_CUTOFF.2117.2117.0	3	7.00	6	1	1	1	4285	1.70e+007	Hydrogen	126	NLWQYSFSFWTQPQRIHLNQL	Free Acid			902.63	2706358	8.75	29814.0	9.93	AVESA	L7NZK5	Maturase K (Fragment)
10	OAT_CONTROL_CUTOFF.0142.0142.0	3	3.31	3	3	3	0	4342	6.73e+006	Hydrogen	241	KIQSQNDQRGEIIRV	Free Acid			595.10	1783978	8.75	58674.5	7.64	AVESA	P14812	12S seed storage globulin 2
11	OAT_CONTROL_CUTOFF.0172.0172.0	3	3.47	2	2	3	0	4293	6.98e+006	Hydrogen	290	EAMAIIHEARKPGDSALGIAGQVARL	Free Acid			891.92	2674446	6.86	39058.0	6.02	AVESA	A0A4Y5SPS9	TMK1

## Sheet: 3kDa Oat_Mix
Filename	z	Score	#	Missed	#KR	# b/y	# Sequences	Spectrum	N-term	Start	Sequence	C-term	Cysteines	Modifications	m/z	MH+	Peptide pI	Protein	Protein	Species	Accession	Protein Name
			Backbone	Cleavages		pairs	Passing Parent	Intensity		AA	VML Sequence			Map	Measured	Matched		MW	pI		#
			Cleavages				MH+Filter			Position					(Da)	(Da)		(Da)
R-C000000.2320.2320.0	3	6.12	7	1	1	1	4252	14900000	Hydrogen	2	PSPAATAGGDHGNIALAVREADP	Free Acid			730.03	2187.08	4.54	96317.7	6.82	AVESA	A0A3S8Q0P9	Cellulose synthase-like CslF9
R-C000000.2172.2172.0	3	4.4	5	2	2	0	4269	7790000	Hydrogen	200	FLEIWTNGSLTPKEALYEASRNLI	Free Acid			922.82	2765.45	4.79	38943.2	6.91	AVESA	A0A3G1ATR7	DNA-directed RNA polymerase subunit alpha
R-C000000.2692.2692.1	1	4.61	2	0	0	0	2020	54100000	Hydrogen	337	VNPVVEN	Free Acid			771.37	770.405	4	76517.1	8.62	AVESA	A0A4Y5T7Y5	Two-component response regulator
R-C000000.2331.2331.0	3	6.85	4	0	1	0	4529	6850000	Hydrogen	121	GVLAEVLSAVFCEVMNGKPEYTDHLTH	Free Acid	unmodified		987.47	2959.43	4.8	50394.5	5.89	AVESA	A0A481SU87	Phenylalanine ammonia lyase I (Fragment)
R-C000000.3658.3658.0	3	4.05	3	4	5	0	4196	32400000	Hydrogen	135	YSKTFQGPPHGIQVERDKLNKYGR	Free Acid			940.48	2818.47	9.82	20360.7	6.18	AVESA	A0A3G1MZL9	Ribulose bisphosphate carboxylase large chain (Fragment)
R-C000000.2736.2736.0	3	3.68	2	3	3	0	4176	7010000	Hydrogen	374	ITRLTEFPPKSTLDPSKYGDHTST	Free Acid			898.1	2691.36	6.75	96662.1	5.66	AVESA	G1JSL5	Lipoxygenase
R-C000000.1858.1858.0	3	6.2	7	4	4	0	4233	6850000	Hydrogen	245	DNSKSKTGEGFPHLVYVSREKS	Free Acid			822.72	2465.24	8.44	83361.9	6.27	AVESA	E3VNI5	Cellulose synthase-like protein H1
R-C000000.2953.2953.0	3	3.47	3	1	1	0	4242	5500000	Hydrogen	71	FLVQQCSPVAAVSFLRSQILQQSSCQ	Free Acid	unmodified		956.79	2867.45	8.07	24076.7	7.54	AVESA	L0L845	Gliadin-like avenin
R-C000000.2171.2171.0	2	5.32	3	0	0	0	4102	15400000	Hydrogen	819	LMQMADAGLGLLFNAW	Free Acid			876.37	1750.87	3.8	100667	8.49	AVESA	A0A3S8Q0Q9	Cellulose synthase-like CslF8
R-C000000.0147.0147.0	2	3.48	2	1	1	1	4378	56900000	Hydrogen	63	LTIPSKGWL	Free Acid			508.23	1014.6	8.75	169275	7.26	AVESA	A0A3G1AXC3	RNA polymerase beta '' subunit
R-C000000.2091.2091.0	3	7.53	6	1	1	1	4656	18000000	Hydrogen	65	PLSARSSSFVGTHEYVAPE	Free Acid			678.95	2033.99	5.56	19498.1	9.1	AVESA	A5A493	Barren inflorescence2-like serine/threonine protein kinase (Fragment)
R-C000000.1923.1923.0	3	3.14	4	1	1	2	4417	13700000	Hydrogen	597	YQVLRWSGGSLEMFFS	Free Acid			636.59	1906.92	6	96038	8.15	AVESA	A0A3S8Q0K1	Cellulose synthase-like CslF4
R-C000000.2361.2361.0	3	3.54	2	2	2	1	4120	5230000	Hydrogen	358	YKGVLLPGGAHVAVKMLEGNSSCNGE	Free Acid	unmodified		877.72	2630.31	6.76	73211.7	5.22	AVESA	Q84V35	Receptor kinase ORK10
R-C000000.2680.2680.0	3	4.08	3	2	2	0	4222	9560000	Hydrogen	406	TSPKFLLMPKMLITFVMAIGMILT	Free Acid			899.78	2696.5	10	56358.5	8.67	AVESA	A0A3G1AUT2	NAD(P)H-quinone oxidoreductase chain 4
R-C000000.2394.2394.0	3	3.89	4	4	4	0	4182	2580000	Hydrogen	277	NNRGEEFGAFTPKFAQTGSQSYRTRE	Free Acid			993.74	2978.41	8.59	35722.3	10.13	AVESA	Q38781	Oat storage protein 12S globulin (Fragment)
R-C000000.1807.1807.0	3	5.91	6	0	0	1	4695	10800000	Hydrogen	202	FVVQQSAYPGTGPLENLGSH	Free Acid			701.27	2101.03	5.24	26112.4	6.5	AVESA	A0A482JYH1	Chlorophyll a-b binding protein, chloroplastic (Fragment)
R-C000000.1711.1711.0	3	5.63	4	1	1	1	4628	5930000	Hydrogen	157	KGTLDGGINHEGIQYYNDL	Free Acid			703.26	2107.01	4.54	65039.4	6.03	AVESA	Q38786	Avenacosidase 1
R-C000000.1802.1802.0	3	5.78	5	3	5	1	4460	10400000	Hydrogen	183	GVSREIEPTKKEIKDMATTER	Free Acid			807.01	2418.27	6.31	77542.6	5.89	AVESA	A0A4Y5T7Y1	LHY
R-C000000.1995.1995.0	3	8.47	7	1	1	1	4356	34800000	Hydrogen	473	PLRSNNSIELSMTVCVIA	Free Acid	unmodified		649.92	1947	6.39	56704.6	5.43	AVESA	A0A3G1B042	NADH-quinone oxidoreductase subunit N
R-C000000.2723.2723.0	3	6.06	7	2	2	1	4335	20200000	Hydrogen	475	LFLQCKAVVHHGGAGTTAAGLKAACP	Free Acid	unmodified		841.35	2521.32	8.9	65945.3	5.79	AVESA	O22678	UDP-glucose:sterol glucosyltransferase
R-C000000.1964.1964.0	3	3.59	4	1	1	1	4060	7050000	Hydrogen	268	SFNGLEENFCSLEAKQNIEN	Free Acid	unmodified		762.92	2286.03	4.09	53427.4	9.36	AVESA	O49257	12s globulin
R-C000000.2206.2206.1	1	3.19	2	0	1	0	2900	40900000	Hydrogen	493	DLGADVR	Free Acid			746.06	745.384	4.21	65692.1	5.38	AVESA	Q9ZP27	Avenacosidase 2
R-C000000.1972.1972.0	3	4.85	8	1	1	2	4199	10900000	Hydrogen	188	LGHLDWSPMHKDPNFWXE	Free Acid			741.58	2222.05	5.36	33667.9	6.81	AVESA	G3GHM2	Vacuolar H+-ATPase subunit H (Fragment)
R-C000000.0275.0275.0	3	4.08	5	2	2	0	4657	51400000	Hydrogen	8	GPCRVTAIYYSRFV	Free Acid	unmodified		544.84	1631.84	9.31	55867.6	8.37	AVESA	Q84V34	Receptor kinase LRK9
R-C000000.2303.2303.0	3	4.1	6	3	3	0	4345	9350000	Hydrogen	203	DLIKVEGKVGGKLEDTELVEGIIVD	Free Acid			890.38	2668.47	4.31	58898	5.51	AVESA	P40412	T-complex protein 1 subunit epsilon
R-C000000.1196.1196.0	3	3.37	4	2	3	1	4090	4470000	Hydrogen	163	KKSKLGFTIYPSPQVSTAVVEPY	Free Acid			847.35	2539.38	9.41	49209.1	5.23	AVESA	Q38771	Tubulin alpha chain
R-C000000.2558.2558.0	3	4.54	3	0	0	1	4154	8000000	Hydrogen	866	FLHVASPELQHALQVQIMSEQAAT	Free Acid			883.67	2648.35	5.23	125569	5.64	AVESA	A0A4Y5T7X9	Phytochrome
R-C000000.1846.1846.0	3	3.69	6	3	3	0	4298	10100000	Hydrogen	35	HYVKVSMDGAPYPGRWTSRCIP	Free Acid	unmodified		840.96	2520.23	9.2	12080.8	11.01	AVESA	Q5I7F2	Auxin-responsive protein (Fragment)
R-C000000.1956.1956.0	3	5.04	4	2	2	0	4276	18600000	Hydrogen	73	DASRSSKEPDANGAAAAA	Free Acid			563.81	1688.78	4.56	49302.8	5.23	AVESA	A0A4Y5QPI9	WRINKLED1
R-C000000.1939.1939.0	3	3.51	3	2	2	0	4020	18100000	Hydrogen	526	HTAAEIRWGGAKHDSSDM	Free Acid			657.18	1968.9	6	125070	5.75	AVESA	P06594	Phytochrome A type 4
R-C000000.2154.2154.0	3	3.87	5	1	1	2	4557	19800000	Hydrogen	434	NIFQHLLVPQKLLDIALGI	Free Acid			715.97	2145.28	6.74	72146	6.81	AVESA	Q84V32	Receptor kinase LRK45
R-C000000.2490.2490.0	3	6.29	4	1	1	1	4434	7370000	Hydrogen	329	QSIGEPGTQLTLRTFHTGGV	Free Acid			700.57	2099.09	6.75	169275	7.26	AVESA	A0A3G1AXC3	RNA polymerase beta '' subunit
R-C000000.1978.1978.0	3	3.93	7	3	3	1	4389	19500000	Hydrogen	186	TVTPIRDDNGKVIKFIGMQVEVS	Free Acid			849.66	2546.36	5.79	99991.2	7.61	AVESA	A0A482JYP4	Phototropin-like protein
R-C000000.0282.0282.0	2	5.85	5	1	1	1	4369	45300000	Hydrogen	105	QMICCCNKMD	Free Acid	unmodified		595.02	1188.43	6.07	33857.3	7.17	AVESA	A0A411EWN3	Elongation factor 1 alpha (Fragment)
R-C000000.1910.1910.0	3	7.23	8	2	3	1	4423	19300000	Hydrogen	21	AEGDRESDPALAAERELEPLGR	Free Acid			794.58	2381.17	4.25	74232.6	9.1	AVESA	B7UCU7	Iron/phytosiderophore transporter
R-C000000.2034.2034.0	3	3.89	4	1	1	2	4384	10700000	Hydrogen	18	GAAAALVFSCMGAAYGTAKSGV	Free Acid	unmodified		668.51	2002.97	8.2	16620.5	8.64	AVESA	P23957	V-type proton ATPase 16 kDa proteolipid subunit
R-C000000.0166.0166.0	3	6.63	7	3	5	1	4200	65800000	Hydrogen	119	KAKDPEAEAANPPKKPK	Free Acid			607.18	1819.01	9.4	18056.4	9.99	AVESA	Q38778	DNA-binding protein
R-C000000.1163.1163.0	3	5.41	5	3	3	2	4454	8700000	Hydrogen	407	QLREKNILKMQTMLS	Free Acid			611.84	1833.01	9.99	54801.6	5.79	AVESA	P06595	Phytochrome A type 5 (Fragment)
R-C000000.2126.2126.0	2	5.98	5	0	1	2	4309	15900000	Hydrogen	104	DGAVDDFGDFVPTMGLK	Free Acid			892.66	1783.82	3.77	47916.8	5.69	AVESA	Q7XXP3	Hydroxyanthranilate hydroxycinnamoyltransferase 1
R-C000000.0169.0169.0	2	4.17	5	1	2	0	4295	27700000	Hydrogen	49	APRPVCAGPCGCKLLDV	Free Acid	unmodified		850.16	1698.85	8	15009.4	6.51	AVESA	Q8LT00	Thionin Asthi4
R-C000000.2340.2340.0	3	5.1	6	2	3	0	4023	4050000	Hydrogen	109	PSVSEPAPVRTASSSRPMTLDFSKSAS	Free Acid			931.62	2792.39	9.18	34036.9	9.75	AVESA	Q9XFF0	DNA-binding protein WRKY3
R-C000000.1979.1979.0	3	4.07	8	2	2	2	4390	5960000	Hydrogen	439	TNPNSMVSHIAGKSSILRALPVDVLAN	Free Acid			935.66	2804.51	8.44	58224.1	8.41	AVESA	O49258	12s globulin
R-C000000.1190.1190.1	1	4.52	2	0	1	1	2360	41200000	Hydrogen	465	SDGPASGSWR	Free Acid			1019.9	1019.46	5.55	104765	5.87	AVESA	C0LN12	Acetyl-CoA carboxylase (Fragment)
R-C000000.2700.2700.0	2	4.51	4	1	2	0	4409	8830000	Hydrogen	441	AGICFMLDRREGDNTA	Free Acid	unmodified		885.13	1768.81	4.56	100667	8.49	AVESA	A0A3S8Q0Q9	Cellulose synthase-like CslF8
R-C000000.1330.1330.0	2	6.61	3	0	0	2	4718	6290000	Hydrogen	191	DFTCDNFIANSE	Free Acid	unmodified		688.48	1375.55	3.8	59186.6	4.99	AVESA	Q9XFN2	Transcription factor
R-C000000.1443.1443.0	3	3.88	5	3	3	1	4340	3830000	Hydrogen	186	TSLLAKAKAKGVSLLLPSDVV	Free Acid			704.22	2110.28	9.7	32928.4	5.3	AVESA	A0A1D9C6J3	Phosphoglycerate kinase (Fragment)
R-C000000.1133.1133.0	2	6.71	4	0	1	0	4310	49600000	Hydrogen	464	FSYVRPAPF	Free Acid			542.44	1083.56	8.75	53531.3	6.17	AVESA	Q43380	Non-specific serine/threonine protein kinase
R-C000000.2685.2685.0	3	3.21	3	1	1	0	4245	5890000	Hydrogen	140	QQQQASKSVAVSNQSSG	Free Acid			578.72	1733.84	8.75	47924.7	8.58	AVESA	A0A411EWP5	WRKY protein (Fragment)
R-C000000.0240.0240.1	1	4.91	3	0	1	0	2262	67400000	Hydrogen	492	ILSTTK	Free Acid			662.71	662.409	8.75	83052.6	8.77	AVESA	A0A3G1AWK8	NADH-plastoquinone oxidoreductase subunit 5
R-C000000.2561.2561.0	3	4.2	6	1	1	0	4245	3580000	Hydrogen	402	AQGRHIASPPSMASIVAATVAAASAWWAT	Free Acid			960.59	2879.46	9.8	77542.6	5.89	AVESA	A0A4Y5T7Y1	LHY
R-C000000.0177.0177.0	3	8.93	9	0	0	0	4243	34800000	Hydrogen	273	YQPIQSQEGQSTQYQVGQSTQ	Free Acid			795.8	2385.1	4	58224.1	8.41	AVESA	O49258	12s globulin
R-C000000.0188.0188.2	2	3.85	4	1	1	3	2369	108000000	Hydrogen	166	KAQGLSVGAS	Free Acid			459.4	917.506	8.75	32940.4	5.2	AVESA	A0A1D9C6Q9	Phosphoglycerate kinase (Fragment)
R-C000000.0186.0186.0	3	3.86	7	2	2	1	4340	60600000	Hydrogen	11	ALRVDVESGRGASEEADT	Free Acid			621.39	1861.89	4.18	96038	8.15	AVESA	A0A3S8Q0K1	Cellulose synthase-like CslF4
R-C000000.1880.1880.0	2	4.04	4	1	1	1	4389	13000000	Hydrogen	54	SSNTSLCGCGSRSI	Free Acid	unmodified		686.42	1371.6	7.8	31857.7	5.53	AVESA	Q9LDR5	Receptor-like kinase extracellular domain RLK10A1 (Fragment)
R-C000000.2950.2950.0	3	4.22	5	3	3	2	4124	19300000	Hydrogen	24	KEEKETIVTWSRASSILPTM	Free Acid			769.48	2306.21	6.23	10752.3	10.28	AVESA	A0A141KR51	Ribosomal protein S19
R-C000000.2166.2166.0	3	6.82	5	2	2	2	4222	23800000	Hydrogen	461	FGLAKLYPRGESFVPLSA	Free Acid			651.43	1952.07	8.59	69370.1	7.18	AVESA	Q84V31	Receptor kinase ORK45
R-C000000.0248.0248.0	2	6.04	4	0	1	1	4529	224000000	Hydrogen	130	LAFPLAAAR	Free Acid			465.36	929.557	9.75	19498.1	9.1	AVESA	A5A493	Barren inflorescence2-like serine/threonine protein kinase (Fragment)
R-C000000.1863.1863.0	3	7.18	6	1	2	2	4268	14900000	Hydrogen	57	IHFEFDKCIACEVCVR	Free Acid	unmodified		638.02	1911.89	5.44	21110.9	6.42	AVESA	A0A3G1ASI1	NAD(P)H-quinone oxidoreductase subunit I, chloroplastic
R-C000000.2877.2877.0	3	5.92	4	1	2	0	4248	14400000	Hydrogen	109	QQSEIMKQVHVAQTLPSK	Free Acid			684.75	2052.09	8.6	15927.3	8.71	AVESA	R4I3I8	Vromindoline 3
R-C000000.1800.1800.1	1	6.16	4	0	0	1	2600	54000000	Hydrogen	183	DMSLLP	Free Acid			675.45	675.339	3.8	30477.6	6.43	AVESA	Q9LD53	Receptor-like kinase extracellular domain RLK4A3 (Fragment)
R-C000000.2236.2236.0	3	5.98	5	3	3	0	4082	41200000	Hydrogen	123	VFYAGKAPKGVKTDWIMH	Free Acid			683.4	2048.08	9.53	35454.4	6.62	AVESA	A0A1C7A8B0	NAC transcription factor
R-C000000.0279.0279.0	3	5.16	5	3	4	0	4382	18000000	Hydrogen	65	QLGEINRQLKHKLDAEGGSSNNYR	Free Acid			909.83	2727.39	8.5	15229.8	7	AVESA	D1L6E8	AGL6-like MADS box transcription factor (Fragment)
R-C000000.2959.2959.0	3	5.92	5	2	2	0	4248	14900000	Hydrogen	373	HNHDVPVGRGAGASRALPTSSS	Free Acid			725.06	2173.09	9.61	47924.7	8.58	AVESA	A0A411EWP5	WRKY protein (Fragment)
R-C000000.2384.2384.0	3	4.55	5	1	1	0	4394	7870000	Hydrogen	524	ALGLHTTTLILVKGALDA	Free Acid			603.05	1807.07	6.79	82525.7	6.63	AVESA	A0A3G1AZK6	Photosystem I P700 chlorophyll a apoprotein A2
R-C000000.2106.2106.1	1	3.25	3	1	1	0	2770	53600000	Hydrogen	89	AATAKA	Free Acid			532.37	532.309	8.8	28748.3	5.97	AVESA	I4IY74	Pollen allergen Ave s 5 (Isoallergen A)
R-C000000.2466.2466.0	2	3.56	3	0	0	1	4317	11100000	Hydrogen	255	VAGHEDLPESDPYL	Free Acid			771.39	1541.71	3.92	30182.9	6.03	AVESA	A0A1U7ACI3	Phosphoenolpyruvate carboxylase (Fragment)
R-C000000.1429.1429.1	1	3.15	1	0	1	0	2488	64400000	Hydrogen	6	FPSIVGR	Free Acid			775.49	775.447	9.75	29644.2	5.13	AVESA	A0A411EWR6	Actin (Fragment)
R-C000000.1738.1738.0	3	6.26	6	0	1	1	4182	17600000	Hydrogen	65	FVIALAAAEAAIGLSILSSIHR	Free Acid			741.76	2223.29	6.75	11289.1	9.1	AVESA	A0A3G1AXJ4	NADH-quinone oxidoreductase subunit K
R-C000000.2909.2909.0	3	4.33	5	0	0	0	4176	15200000	Hydrogen	1	VTASSATSVAPFQG	Free Acid			441.55	1322.66	5.49	18478	8.82	AVESA	Q9ZWG4	Ribulose bisphosphate carboxylase small chain (Fragment)
R-C000000.1936.1936.0	3	5.56	7	1	1	2	3976	2550000	Hydrogen	202	AYSYAKDDQTSTFTCPVGTNYQIVLCP	Free Acid	unmodified		995.78	2985.36	4.21	23675.7	8.45	AVESA	Q38769	Permatin
R-C000000.0266.0266.0	3	6.32	4	1	1	0	4252	60200000	Hydrogen	77	ASPTTGAIPAQRYD	Free Acid			483.23	1447.72	6.13	47924.7	8.58	AVESA	A0A411EWP5	WRKY protein (Fragment)
R-C000000.1900.1900.0	3	5.88	7	2	3	1	4149	16900000	Hydrogen	106	ADSAWRLTVTPGLSDLAGVRR	Free Acid			747.72	2241.21	9.56	24954.2	5.12	AVESA	Q4A1C9	CBF-like transcription factor
R-C000000.2272.2272.0	3	4.11	7	3	3	0	4383	29100000	Hydrogen	690	PLKVLREDAVRFYAA	Free Acid			583.31	1747.99	9.01	102853	8.2	AVESA	O49004	NPH1-2
R-C000000.2708.2708.0	3	6.29	3	2	2	0	4386	10300000	Hydrogen	537	PGSEEKLTAAIDRVAVFSYADDPCCD	Free Acid	unmodified		924.73	2772.25	4.1	74315.1	5.96	AVESA	D0E576	Phenylalanine ammonia-lyase
R-C000000.2064.2064.0	3	3.59	5	2	2	1	4244	12400000	Hydrogen	114	GATPEAKFDSFVASLTEALRVIAGALEV	Free Acid			954.82	2862.53	4.41	28748.3	5.97	AVESA	I4IY74	Pollen allergen Ave s 5 (Isoallergen A)
R-C000000.1990.1990.0	3	7.35	6	0	0	2	4333	30000000	Hydrogen	700	GSTSAYPAAVLHMVVNLLT	Free Acid			648.65	1944.03	6.74	95268.2	7.31	AVESA	A0A3S8Q0L3	Cellulose synthase-like CslF3
R-C000000.0631.0631.0	3	7.9	7	0	0	1	4142	7780000	Hydrogen	392	ALLSNAPFIINF	Free Acid			440.55	1319.74	5.57	96317.7	6.82	AVESA	A0A3S8Q0P9	Cellulose synthase-like CslF9
R-C000000.1584.1584.0	3	3.93	4	3	3	1	4222	12400000	Hydrogen	225	PFCWKHCVEPRAPESYFGRN	Free Acid	unmodified		808.33	2423.12	8.42	96317.7	6.82	AVESA	A0A3S8Q0P9	Cellulose synthase-like CslF9
R-C000000.0254.0254.0	3	6.25	4	0	0	0	4375	140000000	Hydrogen	267	SQQGPVEHQAYQPIQS	Free Acid			599.57	1796.86	5.22	58674.5	7.64	AVESA	P14812	12S seed storage globulin 2
R-C000000.1938.1938.0	3	8.26	7	2	2	1	4365	16300000	Hydrogen	117	DGKGEIIASESRLIESPAPSIIS	Free Acid			790.35	2369.26	4.41	55722.9	5.94	AVESA	A0A3G1AWE8	ATP synthase subunit alpha
R-C000000.0165.0165.0	3	5.5	5	1	1	0	4424	64300000	Hydrogen	421	ADRVHGLAGTFAHGL	Free Acid			507.86	1521.79	6.96	111399	6.48	AVESA	Q38766	Glycine cleavage system P protein
R-C000000.2108.2108.0	3	5.89	6	2	2	1	4134	16600000	Hydrogen	44	STVVGMFKSNGINSMRLYAPDQ	Free Acid			805.65	2415.18	8.31	34756.7	5.91	AVESA	Q42518	(1-3, 1-4)-beta-glucanase
R-C000000.2518.2518.0	3	3.35	5	3	3	1	4243	7710000	Hydrogen	40	ARQPEAEGKIRGTLLLSLAF	Free Acid			723.99	2170.24	8.79	7974.3	4.94	AVESA	A0A3G1ATX3	ATP synthase CF0 III
R-C000000.2687.2687.1	1	3.15	1	1	1	0	2011	50400000	Hydrogen	240	ALARDLI	Free Acid			771.18	771.473	5.88	58140	8.14	AVESA	F5B4I6	Non-specific serine/threonine protein kinase
R-C000000.1556.1556.0	3	7.45	4	3	4	2	4239	8530000	Hydrogen	111	CMVPKKKLINFRSSPCPQIDDIN	Free Acid	unmodified		882.68	2646.36	8.86	30473.6	6.68	AVESA	Q9LL60	Receptor-like kinase extracellular domain RLK11A1 (Fragment)
R-C000000.1976.1976.0	3	9.43	8	1	2	0	4172	18700000	Hydrogen	92	IPQDVRHLFIQNYDAELITEK	Free Acid			848	2542.33	4.75	32642.2	8.65	AVESA	E0Z5R6	NBS-LRR type resistance protein (Fragment)
R-C000000.2587.2587.0	3	5.52	5	1	2	1	4646	6950000	Hydrogen	124	LNPVKRVPDLAALADQHGGSSGEAA	Free Acid			824.98	2473.28	5.38	96038	8.15	AVESA	A0A3S8Q0K1	Cellulose synthase-like CslF4
R-C000000.1860.1860.0	3	7.56	7	0	0	2	4301	14800000	Hydrogen	17	PQLSPSSSSPACSPSPSSSSCPSSSD	Free Acid	unmodified		818.22	2453.01	4.3	49302.8	5.23	AVESA	A0A4Y5QPI9	WRINKLED1
R-C000000.2523.2523.0	3	4.12	1	1	1	0	3769	12800000	Hydrogen	498	HLQPMRDQ	Free Acid			342.05	1024.5	6.74	102853	8.2	AVESA	O49004	NPH1-2
R-C000000.1614.1614.0	3	7.17	6	2	2	1	4401	11700000	Hydrogen	341	LMRSPTGEVIFGGETMRFW	Free Acid			738.57	2214.08	6.14	52162.2	6.7	AVESA	A0A3G1ARH5	Photosystem II CP43 reaction center protein
R-C000000.2539.2539.0	2	5.47	5	1	1	2	4403	5310000	Hydrogen	117	AFPHARIMLHQPASA	Free Acid			823.73	1646.86	9.81	24741.2	4.64	AVESA	A0A3G1ASD5	ATP-dependent Clp protease proteolytic subunit
R-C000000.0170.0170.0	3	4.17	4	2	2	0	4176	41300000	Hydrogen	231	ALGISQQAAQRIQSQNDQRGEI	Free Acid			804.27	2411.24	6.12	59404.6	9.14	AVESA	Q38780	11S globulin
R-C000000.2047.2047.0	3	4.11	4	1	1	0	4192	8640000	Hydrogen	657	ELALGKNVLVAYMPWEGYNFED	Free Acid			853.25	2558.23	4.21	121647	8.98	AVESA	A0A3G1AUJ8	DNA-directed RNA polymerase subunit beta
R-C000000.1183.1183.0	3	3.25	4	0	1	0	4401	8760000	Hydrogen	176	IGAGNQTAAAGERPGEAAT	Free Acid			581.11	1741.85	4.53	23871.7	6.27	AVESA	Q0PLN6	Fruitful-like MADS-box transcription factor (Fragment)
R-C000000.1425.1425.0	3	6.17	6	3	3	3	4308	9700000	Hydrogen	409	LPERLWLLKELRHLD	Free Acid			644.2	1931.12	6.77	51498.5	6.72	AVESA	O81527	NBS-LRR type disease resistance protein O2 (Fragment)
R-C000000.2304.2304.0	3	4.02	6	1	1	0	4248	7880000	Hydrogen	97	GQPAVEAFTRGGAAGPVNIAYSGVY	Free Acid			817.9	2452.23	6	82525.7	6.63	AVESA	A0A3G1AZK6	Photosystem I P700 chlorophyll a apoprotein A2
R-C000000.2043.2043.0	3	5.19	5	2	2	2	4246	7650000	Hydrogen	54	(R)RQGDPLECGVGAYELGCTSSKATIHI(N)	Free Acid	unmodified		902.25	2705.3	5.44	73211.7	5.22	AVESA	Q84V35	Receptor kinase ORK10
R-C000000.2464.2464.0	3	4.04	4	4	4	1	4508	8760000	Hydrogen	67	EVSRYDSSKGRIIYRLPH	Free Acid			725.87	2176.16	9.7	12442	9.52	AVESA	A0A3G1ASF1	Translation initiation factor IF-1
R-C000000.1980.1980.0	3	3.12	6	1	1	0	4576	12800000	Hydrogen	67	FARIVNNEIIILGND	Free Acid			567.44	1700.93	4.67	15216.4	5.45	AVESA	A0A3G1ARL6	ATP synthase CF1 epsilon subunit
R-C000000.0242.0242.0	3	4.03	4	2	2	0	4273	44000000	Hydrogen	188	RSEEAAEQPQARSGLPPW	Free Acid			670.11	2008.98	4.79	23960.7	5.94	AVESA	Q0PLN7	Fruitful-like MADS-box transcription factor (Fragment)
R-C000000.2890.2890.1	1	4.51	3	1	1	0	1969	11600000	Hydrogen	28	SSGGSPHRGG	Free Acid			897.74	898.413	9.49	59186.6	4.99	AVESA	Q9XFN2	Transcription factor
R-C000000.2696.2696.1	1	3.81	3	1	1	0	2462	7020000	Hydrogen	92	MDEVRLSG	Free Acid			905.76	906.436	4.37	13465.3	5.01	AVESA	Q6EVD2	Putative resistance protein (Fragment)
R-C000000.2135.2135.0	3	3	5	2	4	1	4342	6320000	Hydrogen	586	GTLNDASKPKREASLDNQIGDLKLDG	Free Acid			918.92	2755.42	4.78	125070	5.75	AVESA	P06594	Phytochrome A type 4
R-C000000.1778.1778.0	3	4.71	4	3	4	1	4255	15800000	Hydrogen	437	KAFRAGICFMLDRREGDNTAFV	Free Acid	unmodified		839.52	2517.25	8.22	100667	8.49	AVESA	A0A3S8Q0Q9	Cellulose synthase-like CslF8
R-C000000.1801.1801.0	2	4.26	5	1	1	1	4480	13400000	Hydrogen	782	LGQRDTPEWTSD	Free Acid			702.47	1404.64	4.27	96662.1	5.66	AVESA	G1JSL5	Lipoxygenase
R-C000000.1194.1194.0	3	4.12	4	0	0	0	4297	15700000	Hydrogen	182	LNGNGLYLPDFTCDNF	Free Acid	unmodified		601.37	1802.81	3.56	59186.6	4.99	AVESA	Q9XFN2	Transcription factor
R-C000000.0154.0154.0	3	3.66	2	1	1	0	4464	118000000	Hydrogen	19	TRYIGQSFITTLSHT	Free Acid			575.4	1724.9	8.44	21110.9	6.42	AVESA	A0A3G1ASI1	NAD(P)H-quinone oxidoreductase subunit I, chloroplastic
R-C000000.0142.0142.1	1	3.28	2	1	1	1	2219	31600000	Hydrogen	377	ARGCILVASS	Free Acid	unmodified		975.78	976.525	8.3	66991.8	7.67	AVESA	Q0KIX4	Anthranilate synthase alpha 2 subunit
R-C000000.2092.2092.0	3	3.89	5	1	1	0	4338	14800000	Hydrogen	116	SLYASGRTTGIVLDSGDGVSH	Free Acid			697.76	2092.03	5.19	29644.2	5.13	AVESA	A0A411EWR6	Actin (Fragment)
R-C000000.0174.0174.0	3	4.89	6	1	2	0	4484	48200000	Hydrogen	39	QCPMERPNLSSCKDY	Free Acid	unmodified		590.67	1770.76	6.05	16787.2	8.84	AVESA	J7FK21	Avenoindoline
R-C000000.0178.0178.0	3	5.2	4	1	1	0	4430	23500000	Hydrogen	211	DLYNNGLPSNLSGGRNPSLDYGF	Free Acid			823.8	2470.16	4.21	50394.5	5.89	AVESA	A0A481SU87	Phenylalanine ammonia lyase I (Fragment)
R-C000000.1819.1819.0	3	5.12	4	1	1	0	4600	9010000	Hydrogen	213	LLKSPFGGEGWIVSVDDLE	Free Acid			687.43	2061.05	4.16	52162.2	6.7	AVESA	A0A3G1ARH5	Photosystem II CP43 reaction center protein
R-C000000.2517.2517.0	3	5.96	5	1	1	1	4280	6900000	Hydrogen	302	AAKLNSLLGEGSMTALPIVETQSGDV	Free Acid			867.52	2601.34	4.14	55722.9	5.94	AVESA	A0A3G1AWE8	ATP synthase subunit alpha
R-C000000.1638.1638.0	3	8.57	8	2	2	2	4302	10900000	Hydrogen	273	LVRMKQLVWSNEGNHAAEE	Free Acid			737.43	2211.1	5.61	80767.5	5.54	AVESA	A0A482JVL4	Cryptochrome-1
R-C000000.1856.1856.0	3	5.79	4	1	1	0	4394	27200000	Hydrogen	137	GTTNVGRYSMVGAHPVME	Free Acid			635.69	1905.89	6.76	66991.8	7.67	AVESA	Q0KIX4	Anthranilate synthase alpha 2 subunit
R-C000000.1588.1588.0	3	5.08	5	2	3	0	4273	17900000	Hydrogen	36	LIDALRAVGLGDIKVSTAVR	Free Acid			689.46	2067.23	8.75	16924.1	6.09	AVESA	A1C3L1	Beta-1,3-glucanase II (Fragment)
R-C000000.1888.1888.0	3	4.51	6	1	1	1	3993	8800000	Hydrogen	326	IRAWMAAQDQPHENLIFPEEV	Free Acid			831.79	2494.22	4.4	39556.7	5.34	AVESA	A0A3G1ATV9	Photosystem II D2 protein
R-C000000.0144.0144.0	3	4.31	4	0	0	0	5189	66600000	Hydrogen	296	DQVAGANGSMNG	Free Acid			373.87	1120.47	3.8	77542.6	5.89	AVESA	A0A4Y5T7Y1	LHY
R-C000000.2346.2346.1	1	3.08	3	1	1	0	2424	4420000	Hydrogen	386	KDNFNHSN	Free Acid			974.55	975.428	6.74	76517.1	8.62	AVESA	A0A4Y5T7Y5	Two-component response regulator
R-C000000.1874.1874.0	2	4.61	3	1	1	0	4294	13500000	Hydrogen	277	RATGIPAPGTEGSH	Free Acid			675.38	1350.68	6.75	77542.6	5.89	AVESA	A0A4Y5T7Y1	LHY
R-C000000.2969.2969.0	3	7.89	7	1	2	0	4193	7840000	Hydrogen	248	HSLKGTDDAPSINACATSKPQVF	Free Acid	unmodified		796.08	2387.17	6.73	76517.1	8.62	AVESA	A0A4Y5T7Y5	Two-component response regulator
R-C000000.1141.1141.0	3	3.17	3	3	4	1	4183	12000000	Hydrogen	341	YYKCTTVGCSVRKHVERAS	Free Acid	unmodified		729.38	2187.08	9.3	47924.7	8.58	AVESA	A0A411EWP5	WRKY protein (Fragment)
R-C000000.2898.2902.1	1	4.48	2	0	0	0	1575	41800000	Hydrogen	64	FAHIPG	Free Acid			640.38	641.341	6.74	14197.1	11.49	AVESA	Q7HPW6	Ribosomal protein subunit 12s
R-C000000.1707.1707.0	3	5.96	5	2	2	0	4529	6490000	Hydrogen	469	KTTYGFDILLSSTNGPAFNAGRSLW	Free Acid			905.8	2716.37	8.59	82525.7	6.63	AVESA	A0A3G1AZK6	Photosystem I P700 chlorophyll a apoprotein A2

## Sheet: 3kDa Oat_Amy
Filename	z	Score	#	Missed	#KR	# b/y	# Sequences	Spectrum	N-term	Start	Sequence	C-term	Cysteines	Modifications	m/z	MH+	Peptide pI	Protein	Protein	Species	Accession	Protein Name
			Backbone	Cleavages		pairs	Passing Parent	Intensity		AA	VML Sequence			Map	Measured	Matched		MW	pI		#
			Cleavages				MH+Filter			Position					(Da)	(Da)		(Da)
R-C000002.2746.2746.0	3	3.66	5	3	3	1	4645	5710000	Hydrogen	90	RCKAIWRAVQGEL	Free Acid	unmodified		510.95	1529.84	9.5	15901.2	8.34	AVESA	A7U440	Tryptophanin
R-C000002.2734.2734.0	3	6.59	6	3	3	0	4061	10800000	Hydrogen	343	SHFRDKLGQGGYGSVYKGVLLPGGA	Free Acid			855.45	2563.34	9.52	73211.7	5.22	AVESA	Q84V35	Receptor kinase ORK10
R-C000002.1975.1975.0	3	4.2	4	2	2	1	4288	11600000	Hydrogen	4	NSKCRVLLMAALLVSVFAAAGATGDYC	Free Acid	unmodified		915.8	2744.39	8.05	15915.4	8.3	AVESA	A0A1B2LQC0	Avena alpha amylase trypsin inhibitor
R-C000002.1586.1586.0	3	5.19	4	1	1	0	4318	21700000	Hydrogen	12	IVNMGPQHPSMHGVLRLIVTLD	Free Acid			810.1	2427.3	6.92	7053.3	6.82	AVESA	A0A3G1ART3	NADH-plastoquinone oxidoreductase subunit 7
R-C000002.1676.1676.0	2	4.91	4	0	1	2	4578	41300000	Hydrogen	341	IFPEEVLPR	Free Acid			550.8	1099.62	4.53	39556.7	5.34	AVESA	A0A3G1ATV9	Photosystem II D2 protein
R-C000002.2555.2555.0	3	7.4	5	1	1	1	4380	4800000	Hydrogen	429	LDCDHYINNSQALRSGIC	Free Acid	unmodified		674.97	2021.92	5.21	105024	8.63	AVESA	A0A0R6UQB6	CslF6
R-C000002.2865.2865.0	3	6.15	6	2	2	1	4082	7350000	Hydrogen	377	MISNNTAVAEVFSRIDHKFDLM	Free Acid			847.08	2538.25	5.36	49209.1	5.23	AVESA	Q38771	Tubulin alpha chain
R-C000002.1677.1677.0	3	5.6	5	1	1	0	4141	17400000	Hydrogen	838	VPIIVIFVNIIGSAVAFAKVL	Free Acid			728.78	2183.36	8.72	105024	8.63	AVESA	A0A0R6UQB6	CslF6
R-C000002.2174.2174.0	3	5.45	4	2	2	1	4344	15000000	Hydrogen	102	VKQQDQEKTTFTCPYGTFAY	Free Acid	unmodified		786.02	2355.1	6.03	29121.4	8.47	AVESA	Q946U1	Reverse transcriptase (Fragment)
R-C000002.1364.1364.0	2	4.78	2	1	2	1	4130	13400000	Hydrogen	173	LKRXSSFD	Free Acid			483.74	965.542	8.75	33667.9	6.81	AVESA	G3GHM2	Vacuolar H+-ATPase subunit H (Fragment)
R-C000002.1702.1702.0	3	5.21	6	0	0	1	4161	24400000	Hydrogen	388	GHLPAWIAYSGYAVLS	Free Acid			569.27	1704.88	6.74	74232.6	9.1	AVESA	B7UCU7	Iron/phytosiderophore transporter
R-C000002.1690.1690.0	3	3.65	1	2	2	2	4379	22600000	Hydrogen	551	KDFGYSFPCDGPGRGG	Free Acid	unmodified		554.21	1659.72	5.95	82525.7	6.63	AVESA	A0A3G1AZK6	Photosystem I P700 chlorophyll a apoprotein A2
R-C000002.1865.1865.0	3	5.99	3	1	2	1	4169	26500000	Hydrogen	46	LIDGQTGAVHTYGEVDSLSRRCAA	Free Acid	unmodified		840.71	2519.23	5.38	59089	5.38	AVESA	A0A4Y5UJ50	4-coumarate:CoA ligase
R-C000002.1798.1798.0	3	3.85	5	1	1	2	4342	18200000	Hydrogen	171	LQQVTQGIFQPQMQGQIEGMRAFA	Free Acid			903.08	2706.35	6	25275.1	6.68	AVESA	P80356	Avenin-3
R-C000002.3247.3247.0	3	4.84	5	1	1	1	4884	5820000	Hydrogen	584	IEMLEAGAGGCRC	Free Acid	unmodified		437.48	1309.57	4.53	69370.1	7.18	AVESA	Q84V31	Receptor kinase ORK45
R-C000002.2017.2017.0	3	4.26	4	2	2	0	4306	14200000	Hydrogen	120	FVEYFRSATPETEYGRMNI	Free Acid			770.98	2310.09	4.79	30182	6.21	AVESA	A0A1S5RN24	Phosphoenolpyruvate carboxylase (Fragment)
R-C000002.1749.1749.0	3	10.21	8	3	3	1	4526	46600000	Hydrogen	34	QAVEGIARQPEAEGKIRGTLL	Free Acid			746.36	2236.24	6.23	7974.3	4.94	AVESA	A0A3G1ATX3	ATP synthase CF0 III
R-C000002.1372.1372.0	2	5.31	4	1	2	2	4511	9450000	Hydrogen	328	VNAAVVTIKTK	Free Acid			572.77	1143.71	10	49209.1	5.23	AVESA	Q38771	Tubulin alpha chain
R-C000002.3323.3323.1	1	3.09	1	0	0	0	2239	2840000	Hydrogen	25	LSLLCDAEDA	Free Acid	unmodified		1050.3	1049.48	3.49	27225.9	5.79	AVESA	Q6PL61	Leafy hull sterile 1 (Fragment)
R-C000002.1998.1998.0	3	6.6	4	1	1	0	4327	9670000	Hydrogen	24	ATLLNTNVTPCLPLRGT	Free Acid	unmodified		595.59	1783.97	8.3	50394.5	5.89	AVESA	A0A481SU87	Phenylalanine ammonia lyase I (Fragment)
R-C000002.1570.1570.0	3	6.26	7	0	0	2	4302	21000000	Hydrogen	154	ASIINQSANEDQQGSSDFNCGEN	Free Acid	unmodified		810.26	2428	3.44	59186.6	4.99	AVESA	Q9XFN2	Transcription factor
R-C000002.2343.2343.0	3	7.09	7	3	3	0	4230	5240000	Hydrogen	322	LAHLRFFPWIVNECTFKFWRQG	Free Acid	unmodified		932.74	2795.44	9.5	80767.5	5.54	AVESA	A0A482JVL4	Cryptochrome-1
R-C000002.1781.1781.0	3	7.41	4	1	1	0	4507	48600000	Hydrogen	468	GLPEQAFYLVGNIDEASTKAI	Free Acid			746.31	2236.15	4.14	53788.5	5.16	AVESA	A0A3G1AWG0	ATP synthase subunit beta
R-C000002.2653.2653.0	3	5.08	4	1	1	1	4120	4550000	Hydrogen	87	MVELSRSQDYDIGDGTTGVVV	Free Acid			747.95	2241.07	3.84	59033.1	5.39	AVESA	P54411	T-complex protein 1 subunit epsilon
R-C000002.1628.1628.0	3	6.21	5	2	2	2	4076	11300000	Hydrogen	502	TLTAARGTMGYIAPELYSRN	Free Acid			729.28	2185.11	8.25	71739.4	7.17	AVESA	Q84K89	Receptor kinase LRK10
R-C000002.4277.4309.0	3	8.38	3	1	2	3	4204	26300000	Hydrogen	39	GNQPAAAGERPEEAAVQPQARSGLP	Free Acid			834.65	2501.25	4.79	6997.5	5.68	AVESA	A9UGX2	VRN1A (Fragment)
R-C000002.2285.2285.0	3	4.82	4	1	2	1	4421	18200000	Hydrogen	671	VVKKILNSAVQGTEEQNLE	Free Acid			700.61	2099.14	5.01	125569	5.64	AVESA	A0A4Y5T7X9	Phytochrome
R-C000002.0193.0193.2	2	5.6	4	1	1	3	2316	8860000	Hydrogen	170	QQKEYIAL	Free Acid			497.11	992.542	6	26942.2	10.04	AVESA	A0A3G1AZZ1	Ribosomal protein S2
R-C000002.1845.1845.0	2	4.14	3	0	0	2	4230	28300000	Hydrogen	5	ASALLLLFLVLAST	Free Acid			716.76	1431.88	5.57	8271.4	8.5	AVESA	A0A2L0U0N0	Defensin 4
R-C000002.3510.3510.0	3	3.14	3	1	2	0	4510	6400000	Hydrogen	133	QVPEIRRFYGMDNGGGY	Free Acid			653.85	1958.92	6.07	29957.5	6.09	AVESA	A0A023W0M9	Plastid acetyl-CoA carboxylase (Fragment)
R-C000002.1573.1597.0	3	8.12	6	2	2	2	4611	68800000	Hydrogen	774	KHSSDELYLGQRDTPEW	Free Acid			687.86	2060.97	4.75	96662.1	5.66	AVESA	G1JSL5	Lipoxygenase
R-C000002.2464.2464.0	3	5.16	3	1	2	0	4391	6150000	Hydrogen	893	EPEDVAKRLMDYGFH	Free Acid			603.15	1806.85	4.75	111399	6.48	AVESA	Q38766	Glycine cleavage system P protein
R-C000002.1593.1593.0	3	7.65	5	1	1	0	4300	60600000	Hydrogen	491	QKIDQGGWVPLVFAAAILL	Free Acid			680.59	2039.17	5.84	87010.2	8.55	AVESA	A0A191QL81	Potassium transporter
R-C000002.1616.1616.0	3	8.42	4	1	1	0	4475	42700000	Hydrogen	110	SHAVPSVDDPPRLGIGTNV	Free Acid			644.53	1931	5.19	54801.6	5.79	AVESA	P06595	Phytochrome A type 5 (Fragment)
R-C000002.1873.1873.0	3	3.14	7	0	1	2	4456	24200000	Hydrogen	122	LQEAAEYMLVDLFER	Free Acid			609.83	1826.9	4	17920.6	11.57	AVESA	A0A0B6VJW4	Centromere specific histone H3 (Fragment)
R-C000002.0262.0262.0	3	5.18	2	1	3	1	4444	88700000	Hydrogen	1033	KRIPNHEDPPESFR	Free Acid			574.82	1721.87	6.76	121647	8.98	AVESA	A0A3G1AUJ8	DNA-directed RNA polymerase subunit beta
R-C000002.1910.1910.0	3	6.3	6	2	2	0	4381	25800000	Hydrogen	443	TDINMGYNYGKIGLFVFAGWAGRD	Free Acid			889.29	2665.29	5.8	74232.6	9.1	AVESA	B7UCU7	Iron/phytosiderophore transporter
R-C000002.1656.1656.0	2	6.34	4	1	1	1	4313	91100000	Hydrogen	401	INNSQALRAP	Free Acid			542.58	1083.59	9.75	96038	8.15	AVESA	A0A3S8Q0K1	Cellulose synthase-like CslF4
R-C000002.2023.2023.0	3	5.57	6	2	2	1	4037	10700000	Hydrogen	6	DVLKGLVDWLCSQXRSPTHPN	Free Acid	unmodified		793.6	2378.23	6.74	33667.9	6.81	AVESA	G3GHM2	Vacuolar H+-ATPase subunit H (Fragment)
R-C000002.1589.1589.0	3	5.15	5	1	1	1	4254	14200000	Hydrogen	182	VAGLEESEWKSAADAIATNM	Free Acid			698.51	2092.99	4	51498.5	6.72	AVESA	O81527	NBS-LRR type disease resistance protein O2 (Fragment)
R-C000002.4034.4034.1	1	4.73	3	1	1	0	2409	94600000	Hydrogen	132	ISPRGAGYT	Free Acid			922	921.479	8.75	26510.4	4.98	AVESA	A0A411EX24	Serine/threonine-protein phosphatase (Fragment)
R-C000002.1592.1592.0	3	7.36	6	1	1	2	4212	14700000	Hydrogen	336	LNLGWKFLLPISLGNL	Free Acid			600.19	1798.06	8.75	40179.6	4.74	AVESA	A0A3G1AU43	NADH-quinone oxidoreductase subunit H
R-C000002.2109.2109.0	3	6.55	6	2	3	0	4470	16100000	Hydrogen	24	SQEYSEVALLKEVLRKIG	Free Acid			688.22	2062.16	5.95	17678.2	5.36	AVESA	Q6EVE4	Putative resistance protein (Fragment)
R-C000002.1664.1664.0	3	5.39	4	2	2	0	4578	42500000	Hydrogen	4	GGLIDNLTGANKHARL	Free Acid			550.8	1649.91	8.76	96662.1	5.66	AVESA	G1JSL5	Lipoxygenase
R-C000002.1926.1926.0	3	7.6	6	2	2	1	4344	39600000	Hydrogen	15	RHLLGEDLGPLSVKELQ	Free Acid			635.51	1904.06	5.45	15229.8	7	AVESA	D1L6E8	AGL6-like MADS box transcription factor (Fragment)
R-C000002.1601.1601.1	1	3.86	1	0	0	0	1906	61400000	Hydrogen	80	LAIHPE	Free Acid			679.81	679.378	5.47	125569	5.64	AVESA	A0A4Y5T7X9	Phytochrome
R-C000002.1717.1717.0	3	6.8	6	2	2	0	4437	24100000	Hydrogen	27	GIGVAEARICTGKSQHHSFPCISD	Free Acid	unmodified		838.55	2513.2	6.91	8833.2	8.8	AVESA	A0A2L0U0E7	Defensin 16
R-C000002.1801.1801.0	3	3.79	6	0	0	0	4404	38400000	Hydrogen	55	AHAGLIVFWAGAMNLFEVA	Free Acid			673.16	2017.04	5.24	52162.2	6.7	AVESA	A0A3G1ARH5	Photosystem II CP43 reaction center protein
R-C000002.1846.1846.1	1	5.4	3	0	0	1	2612	117000000	Hydrogen	183	DMSLLP	Free Acid			675.76	675.339	3.8	30477.6	6.43	AVESA	Q9LD53	Receptor-like kinase extracellular domain RLK4A3 (Fragment)
R-C000002.2234.2234.0	3	4.8	4	2	2	0	4378	28400000	Hydrogen	141	PPAYTKTFQGPPHGIQVERD	Free Acid			746.85	2238.13	7.18	52934.2	5.88	AVESA	P48684	Ribulose bisphosphate carboxylase large chain
R-C000002.4265.4265.0	3	3.11	3	1	1	1	4187	69100000	Hydrogen	121	LIEMQILGNDASWELFLSKLSE	Free Acid			846.24	2536.3	4.24	51498.5	6.72	AVESA	O81527	NBS-LRR type disease resistance protein O2 (Fragment)
R-C000002.1728.1728.0	2	5.5	3	2	2	1	4177	23800000	Hydrogen	176	KESAAPVPGGRA	Free Acid			570.51	1139.62	8.75	21885.3	8.68	AVESA	Q84LJ8	Putative RNA-binding protein (Fragment)
R-C000002.1760.1760.0	3	4.53	7	2	2	4	4266	31800000	Hydrogen	80	GTGSGMGTLLISKIREEY	Free Acid			638.13	1911.98	6.14	43353.1	4.6	AVESA	P25862	Tubulin beta-1 chain (Fragment)
R-C000002.1862.1862.0	3	4.86	9	3	3	1	4150	13300000	Hydrogen	38	TLLKETYVRTLFVQADGVKLLIPLI	Free Acid			948.7	2843.7	8.17	33667.9	6.81	AVESA	G3GHM2	Vacuolar H+-ATPase subunit H (Fragment)
R-C000002.2079.2079.0	3	3.79	5	4	4	3	4195	23800000	Hydrogen	102	RLVEVVKGSTKEKXV	Free Acid			562.47	1685.03	9.7	33667.9	6.81	AVESA	G3GHM2	Vacuolar H+-ATPase subunit H (Fragment)
R-C000002.2009.2009.0	3	5.82	4	1	1	1	4192	30700000	Hydrogen	217	YQQSQLFKESAEII	Free Acid			562.07	1683.86	4.53	30477.6	6.43	AVESA	Q9LD53	Receptor-like kinase extracellular domain RLK4A3 (Fragment)
R-C000002.0286.0286.0	3	4.12	3	2	2	0	4502	16200000	Hydrogen	255	GRLTSLQTIPKVC	Free Acid	unmodified		472.71	1415.8	9.51	33430.2	8.43	AVESA	E0Z5R4	NBS-LRR type resistance protein (Fragment)
R-C000002.2255.2255.0	3	7.11	7	1	1	0	4374	17800000	Hydrogen	304	GYFGNVIFTATPLAEAGKVTGSL	Free Acid			771.84	2313.21	6	47781.7	5.72	AVESA	Q7XXP1	Hydroxyanthranilate hydroxycinnamoyltransferase 3
R-C000002.1909.1909.0	3	5.47	5	0	0	1	4178	10900000	Hydrogen	506	AASSPGPLHGVTLSNS	Free Acid			499.02	1494.76	6.78	104765	5.87	AVESA	C0LN12	Acetyl-CoA carboxylase (Fragment)
R-C000002.1745.1745.0	3	8.69	7	2	3	3	4355	23200000	Hydrogen	362	GMGPGNIEKDMLKPRDEDPL	Free Acid			738.12	2212.07	4.44	102853	8.2	AVESA	O49004	NPH1-2
R-C000002.1330.1330.0	3	4.6	4	1	1	1	4552	9560000	Hydrogen	41	AAAAAATAGGNGSAFVKVS	Free Acid			541.04	1620.84	8.8	12888.3	8.1	AVESA	Q5I7F1	Auxin-responsive protein (Fragment)
R-C000002.2753.2753.0	3	7.65	7	0	0	0	4295	9970000	Hydrogen	244	CSELQFLGNPVTNHVQSAEQHN	Free Acid	unmodified		818.13	2452.13	5.23	50394.5	5.89	AVESA	A0A481SU87	Phenylalanine ammonia lyase I (Fragment)
R-C000002.1861.1861.1	1	5.53	3	0	0	1	2612	119000000	Hydrogen	183	DMSLLP	Free Acid			675.53	675.339	3.8	30477.6	6.43	AVESA	Q9LD53	Receptor-like kinase extracellular domain RLK4A3 (Fragment)
R-C000002.2007.2007.0	3	3.17	4	0	1	0	4204	30900000	Hydrogen	85	GLQAPESTSLNLPNDK	Free Acid			562.02	1683.86	4.37	11340.5	4.38	AVESA	Q7M290	Plasma membrane ATPase (Fragments)
R-C000002.2982.2982.0	2	3.92	5	2	3	1	4357	6130000	Hydrogen	335	SLQKISEVPERGNK	Free Acid			793.03	1584.87	8.31	102853	8.2	AVESA	O49004	NPH1-2
R-C000002.1746.1746.0	3	7.33	7	0	1	2	4145	17200000	Hydrogen	129	FDAVANSFPPSAGVFAQSYMTDVAR	Free Acid			883.48	2648.25	4.21	32357.9	9.26	AVESA	Q9LLS8	1,3-beta glucanase (Fragment)
R-C000002.4391.4391.1	1	3.02	2	0	0	0	2099	70800000	Hydrogen	36	GCAPFSCGHLQDISS	Free Acid	unmodified		1521.82	1521.65	5.08	73211.7	5.22	AVESA	Q84V35	Receptor kinase ORK10
R-C000002.1344.1344.0	3	4.23	4	0	0	0	4517	4700000	Hydrogen	360	PGHEPELGLPASTNN	Free Acid			511.64	1532.73	4.51	100667	8.49	AVESA	A0A3S8Q0Q9	Cellulose synthase-like CslF8
R-C000002.1360.1360.0	3	7.66	5	1	1	1	4043	12700000	Hydrogen	684	WPSMQTVAELAKS	Free Acid			483.3	1447.73	6	96662.1	5.66	AVESA	G1JSL5	Lipoxygenase
R-C000002.2844.2844.1	1	3.31	2	0	0	0	2161	7640000	Hydrogen	120	LGVLAEVL	Free Acid			813.64	813.509	4	50394.5	5.89	AVESA	A0A481SU87	Phenylalanine ammonia lyase I (Fragment)
R-C000002.2538.2538.0	3	3.21	4	3	3	1	4307	4730000	Hydrogen	315	VKESSMKSLYGYKAFICIALIMG	Free Acid	unmodified		851.49	2552.33	9.04	74232.6	9.1	AVESA	B7UCU7	Iron/phytosiderophore transporter
R-C000002.1674.1674.0	3	8.55	5	1	1	5	4469	33600000	Hydrogen	105	QSQGPSVSEPAPVRTAS	Free Acid			566.66	1697.85	6	34036.9	9.75	AVESA	Q9XFF0	DNA-binding protein WRKY3
R-C000002.1977.1977.0	3	6.58	6	1	1	1	4126	16100000	Hydrogen	23	MAQLFGQSSTPWQSSRQGG	Free Acid			685.03	2052.96	9.5	61861.4	9.2	AVESA	Q38779	11S globulin
R-C000002.1734.1734.0	3	6.29	5	4	5	1	4395	7720000	Hydrogen	529	GMFAKTKYQKPGLEMTMAKAKA	Free Acid			810.8	2430.27	10	105024	8.63	AVESA	A0A0R6UQB6	CslF6
R-C000002.1632.1632.0	3	6.89	4	1	2	0	4310	91100000	Hydrogen	105	YSVAYKAAVGATPEAK	Free Acid			542.66	1625.85	8.43	28748.3	5.97	AVESA	I4IY74	Pollen allergen Ave s 5 (Isoallergen A)
R-C000002.1786.1786.0	3	4.96	5	2	4	0	4183	21600000	Hydrogen	286	CLKRANIHTLLDLLSKTEEDLMR	Free Acid	unmodified		904.86	2712.45	6.75	38943.2	6.91	AVESA	A0A3G1ATR7	DNA-directed RNA polymerase subunit alpha
R-C000002.2114.2114.0	3	7.72	4	2	2	2	4525	11200000	Hydrogen	44	AAGERSEEAAAQPQARS	Free Acid			576.98	1728.83	4.79	7707.2	6.31	AVESA	A9UGX8	VRN1B (Fragment)
R-C000002.1785.1785.0	3	4.43	4	1	2	0	4383	6080000	Hydrogen	136	HTVPIYEGYALPHAIPRLDLAGR	Free Acid			853.83	2559.38	6.92	29644.2	5.13	AVESA	A0A411EWR6	Actin (Fragment)
R-C000002.0302.0302.0	3	7.44	6	0	0	0	4619	40300000	Hydrogen	307	FLVQPGMALDNAPSAGE	Free Acid			572.97	1716.83	4.08	51498.5	6.72	AVESA	O81527	NBS-LRR type disease resistance protein O2 (Fragment)
R-C000002.2842.2842.0	2	6.84	4	1	2	0	4366	5170000	Hydrogen	290	GSSGGAGAGGKPVRE	Free Acid			643.86	1286.64	8.75	47924.7	8.58	AVESA	A0A411EWP5	WRKY protein (Fragment)
R-C000002.1361.1361.0	3	4.18	5	1	1	0	4505	3190000	Hydrogen	206	LLTKIPGHFGSTA	Free Acid			447.94	1341.75	8.76	66704.4	6.06	AVESA	P22220	Arginine decarboxylase
R-C000002.1626.1626.0	3	6.08	7	2	3	2	4241	8370000	Hydrogen	77	VTIEYDPNRNAYICLIHYGDGEKR	Free Acid	unmodified		947.14	2839.38	5.48	30046.4	11.37	AVESA	A0A3G1ATW0	Ribosomal protein L2
R-C000002.2082.2082.0	3	4.62	3	1	2	1	4323	6430000	Hydrogen	1177	VNMDSFVIRAAKPYLATTGATVNGHYG	Free Acid			951.82	2853.44	8.48	169275	7.26	AVESA	A0A3G1AXC3	RNA polymerase beta '' subunit
R-C000002.1680.1680.0	3	5.6	4	1	2	1	4161	28700000	Hydrogen	849	GGPLPITKSLDPIDRPVAYI	Free Acid			708.07	2122.19	5.96	104765	5.87	AVESA	C0LN12	Acetyl-CoA carboxylase (Fragment)
R-C000002.1962.1962.0	3	4.84	5	1	1	0	4288	13000000	Hydrogen	17	LAVREADPLLPAPNNDDDDDILAGV	Free Acid			873.42	2618.3	3.53	96317.7	6.82	AVESA	A0A3S8Q0P9	Cellulose synthase-like CslF9
R-C000002.2279.2279.0	3	4.97	6	3	3	0	4303	17600000	Hydrogen	92	RDNSINCLARCSRSDYG	Free Acid	unmodified		643.94	1929.87	8.06	47176.1	6.98	AVESA	A0A166IBX1	F-box/Kelch-repeat protein
R-C000002.1871.1871.0	3	6.24	4	1	1	1	4331	23800000	Hydrogen	11	VVVSDAMSSVAKGAPVTAQ	Free Acid			606.3	1816.95	5.81	28106.5	7.18	AVESA	G1JSL4	Peroxygenase 1
R-C000002.1629.1629.0	3	3.38	4	2	4	0	4229	11500000	Hydrogen	117	SGVRLSCIRDVTPMPHNGCRPPK	Free Acid	unmodified		840.74	2520.28	9.69	15566	12.01	AVESA	A0A3G1AXH0	Ribosomal protein S11
R-C000002.2466.2466.0	3	4.72	5	1	1	0	4487	6120000	Hydrogen	88	HSLVGPTLLVSQSLPLSKLTL	Free Acid			735.08	2203.31	8.76	53531.3	6.17	AVESA	Q43380	Non-specific serine/threonine protein kinase
R-C000002.2019.2019.0	3	4.09	4	2	4	2	4516	14500000	Hydrogen	302	KSQESVGPLTGDRPGKRSSES	Free Acid			734.67	2202.11	8.59	102853	8.2	AVESA	O49004	NPH1-2
R-C000002.0315.0315.0	3	4.46	4	2	2	1	4597	8290000	Hydrogen	8	ELVRLWVAQGFVKAVCA	Free Acid	unmodified		630.3	1889.05	8.32	33430.2	8.43	AVESA	E0Z5R4	NBS-LRR type resistance protein (Fragment)
R-C000002.1875.1875.0	3	6.08	6	0	0	1	4460	23100000	Hydrogen	22	SSSQIVVLTLLMLIGGE	Free Acid			587.28	1759.99	4.6	18569.4	6.08	AVESA	C8ZK43	HKT1 protein (Fragment)
R-C000002.1581.1581.0	3	4.53	6	1	1	1	4284	10500000	Hydrogen	89	SLVGPTLLVSQSLPLSKLTLHESES	Free Acid			879.1	2635.46	5.38	53531.3	6.17	AVESA	Q43380	Non-specific serine/threonine protein kinase
R-C000002.2045.2045.0	3	7.9	7	0	0	1	4281	8950000	Hydrogen	865	ITGVFCFIHVASHELQHALQVQQASE	Free Acid	unmodified		964.76	2892.45	5.78	125070	5.75	AVESA	P06594	Phytochrome A type 4
R-C000002.1825.1825.0	3	7.85	2	1	1	1	4417	103000000	Hydrogen	437	PQSFDDVDPTDRYCNHN	Free Acid	unmodified		674.88	2022.83	4.13	96317.7	6.82	AVESA	A0A3S8Q0P9	Cellulose synthase-like CslF9
R-C000002.2049.2049.0	3	4.27	5	1	1	1	4465	19700000	Hydrogen	72	DGVNDAPALKTLHGLQAPE	Free Acid			649.27	1946	4.81	11340.5	4.38	AVESA	Q7M290	Plasma membrane ATPase (Fragments)
R-C000002.0277.0277.0	2	4.57	3	1	1	1	4833	15000000	Hydrogen	1	TRASTPNGN	Free Acid			459.12	917.444	9.41	21885.3	8.68	AVESA	Q84LJ8	Putative RNA-binding protein (Fragment)
R-C000002.2090.2090.0	3	4.45	6	4	4	1	4432	3500000	Hydrogen	691	KLKTFRHQESNGPVVLMVNACCSRDL	Free Acid	unmodified		982.43	2945.49	8.9	125569	5.64	AVESA	A0A4Y5T7X9	Phytochrome
R-C000002.0220.0220.0	3	6.43	5	2	2	0	4063	2440000	Hydrogen	65	FGHPTGRSTDGRLIIDFIAHELW	Free Acid			880.05	2638.35	6	41060.5	6.25	AVESA	Q672R1	Lipase 1
R-C000002.1769.1769.0	3	6.19	7	1	1	2	4285	9000000	Hydrogen	121	EKEYSEQWALACGEIL	Free Acid	unmodified		623.52	1868.87	4.09	126045	6.74	AVESA	A0A4Y5T8C1	Gigantea
R-C000002.2902.2902.1	1	3.09	2	1	1	0	1855	24400000	Hydrogen	62	GPAAKAQ	Free Acid			642.02	642.357	8.75	19579.7	9.32	AVESA	Q5I7F3	Auxin-responsive protein (Fragment)
R-C000002.1638.1638.0	2	6.19	5	2	2	1	4306	92700000	Hydrogen	174	PDKLTLREI	Free Acid			542.65	1084.64	6.49	28106.5	7.18	AVESA	G1JSL4	Peroxygenase 1
R-C000002.1646.1646.0	3	7.9	6	1	1	2	4576	26200000	Hydrogen	143	VQEDSPVEEKIIDSI	Free Acid			567.51	1700.86	3.83	33430.2	8.43	AVESA	E0Z5R4	NBS-LRR type resistance protein (Fragment)
R-C000002.1701.1701.0	3	3.82	1	1	1	2	4572	24700000	Hydrogen	365	ASPRNSGLLEELIHE	Free Acid			555.51	1664.86	4.96	59186.6	4.99	AVESA	Q9XFN2	Transcription factor
R-C000002.1610.1610.0	3	3.84	5	1	1	0	4134	11500000	Hydrogen	416	LVNEFYNNGLTSNLAGSRNPSL	Free Acid			793.94	2380.19	6	74315.1	5.96	AVESA	D0E576	Phenylalanine ammonia-lyase
R-C000002.1774.1774.0	3	4.62	5	0	0	0	4347	13400000	Hydrogen	906	LIASPETQMSAESTSA	Free Acid			541.46	1622.76	3.8	126045	6.74	AVESA	A0A4Y5T8C1	Gigantea
R-C000002.1762.1762.0	3	10.16	6	2	2	2	4513	46400000	Hydrogen	84	ILHTIPKIQNSKNDLSTITT	Free Acid			746.29	2237.25	8.6	36207.7	9.61	AVESA	A0A3G1AZS8	Cytochrome c biogenesis protein CcsA
R-C000002.1761.1761.0	3	5.15	7	0	1	1	4288	8330000	Hydrogen	235	TFNEPHSFCGLGYGTGLHAPGAR	Free Acid	unmodified		796.91	2389.11	6.61	65039.4	6.03	AVESA	Q38786	Avenacosidase 1
R-C000002.3242.3242.0	3	4.46	4	0	0	1	4884	5920000	Hydrogen	177	DASYADITQLIT	Free Acid			437.42	1310.65	3.56	69370.1	7.18	AVESA	Q84V31	Receptor kinase ORK45
R-C000002.3944.3944.1	1	4.14	2	1	1	0	2409	184000000	Hydrogen	341	ALDRMSDD	Free Acid			921.99	922.394	4.17	48216.4	6.56	AVESA	A0A4Y5UJ70	Hydroxycinnamoyl-CoA:hydroxyanthranilate N-hydroxycinnamoyltransferase
R-C000002.1886.1886.0	3	3.23	7	3	3	3	4292	7090000	Hydrogen	228	KIFEFISAGLINLRHIFCSSIMKF	Free Acid	unmodified		938.71	2814.52	9.31	33499.3	9.03	AVESA	E0Z5R5	NBS-LRR type resistance protein (Fragment)
R-C000002.3757.3757.0	3	5.52	4	3	3	0	4340	225000000	Hydrogen	42	RFVPRAVLMDLEPGTMDSLRSGPYG	Free Acid			922	2764.39	6.12	34356.6	5.41	AVESA	A0A411EWW6	Tubulin beta chain (Fragment)
R-C000002.1901.1901.0	3	9.81	7	2	2	1	4415	86900000	Hydrogen	360	NSLAQLGKYTSDGEAAAAKE	Free Acid			675.19	2023.99	4.94	41921.2	9.01	AVESA	Q9LLD7	Fructose-bisphosphate aldolase
R-C000002.1758.1758.0	3	3.29	5	1	1	2	4383	25200000	Hydrogen	158	KQGDVVALPAGIVHWCYNDGDA	Free Acid	unmodified		776.56	2328.11	4.41	58674.5	7.64	AVESA	P14812	12S seed storage globulin 2
R-C000002.1927.1927.0	3	4.71	5	5	5	1	4496	13700000	Hydrogen	70	RYDSSKGRIIYRLPHKD	Free Acid			701.9	2104.14	9.99	12442	9.52	AVESA	A0A3G1ASF1	Translation initiation factor IF-1
R-C000002.1718.1718.0	3	11.6	9	2	2	1	4423	40100000	Hydrogen	149	EEPGMAKIPAGELQIIDKIDA	Free Acid			746.57	2238.17	4.18	28748.3	5.97	AVESA	I4IY74	Pollen allergen Ave s 5 (Isoallergen A)
R-C000002.0429.0429.0	3	4.46	3	1	1	0	4436	793000	Hydrogen	68	YFDEQNEQFRCTG	Free Acid	unmodified		546.07	1636.67	4.14	61861.4	9.2	AVESA	Q38779	11S globulin
R-C000002.1490.1490.0	3	4.46	2	2	3	4	4377	27600000	Hydrogen	299	VKTVARKTLSTNDN	Free Acid			516.13	1546.86	9.99	48471.6	5.66	AVESA	A0A481SVJ0	Phenylalanine ammonia lyase II (Fragment)
R-C000002.2465.2465.0	3	4.12	5	2	3	1	4433	4720000	Hydrogen	757	VDRFFFILQELHILPRSSYLK	Free Acid			874.33	2621.46	8.57	169275	7.26	AVESA	A0A3G1AXC3	RNA polymerase beta '' subunit
R-C000002.2018.2018.0	3	5.42	5	2	3	1	4340	13600000	Hydrogen	49	TSRPRCASLCGCKIVDG	Free Acid	unmodified		589.11	1765.85	8.68	14608	7.37	AVESA	Q8LSZ9	Thionin Asthi5
R-C000002.2175.2175.0	3	7.83	8	1	2	1	4500	15800000	Hydrogen	91	HASTEGVTKFLKPSVAGFLLQ	Free Acid			743.9	2230.22	8.6	32928.4	5.3	AVESA	A0A1D9C6J3	Phosphoglycerate kinase (Fragment)
R-C000002.2383.2383.0	3	6.71	5	1	2	1	4343	2410000	Hydrogen	220	EPPPAAASSEHGGDCGDAPDMMRRY	Free Acid	unmodified		872.85	2617.09	4.43	26915.6	5.38	AVESA	Q4A1C8	CBF-like transcription factor (Fragment)
R-C000002.1780.1780.2	2	3.86	5	1	2	3	2305	68100000	Hydrogen	98	AKQAPVAGCLYVK	Free Acid	unmodified		674.1	1347.75	9.2	19579.7	9.32	AVESA	Q5I7F3	Auxin-responsive protein (Fragment)
R-C000002.1342.1342.0	3	3.55	3	1	1	1	4049	13200000	Hydrogen	51	GELVEFAEGTRGIA	Free Acid			483.4	1448.74	4.25	55722.9	5.94	AVESA	A0A3G1AWE8	ATP synthase subunit alpha
R-C000002.1668.1668.0	2	5.68	3	1	1	3	4533	36400000	Hydrogen	215	LCDVLVREVS	Free Acid	unmodified		566.51	1132.6	4.37	125569	5.64	AVESA	A0A4Y5T7X9	Phytochrome
R-C000002.1782.1782.2	2	4.72	3	1	1	3	2280	15300000	Hydrogen	418	LSKSVTTDAHTI	Free Acid			636.54	1272.68	6.74	66704.4	6.06	AVESA	P22220	Arginine decarboxylase
R-C000002.2505.2505.0	3	4.97	4	2	2	1	4345	3700000	Hydrogen	191	TYTNLNRLVSQVISSLTASLRFDGA	Free Acid			909.28	2726.45	8.41	23769.2	5	AVESA	A0A411EWN5	Tubulin alpha chain (Fragment)
R-C000002.1867.1867.0	3	5.97	7	1	1	1	4397	15900000	Hydrogen	1	QVLVVDYKLVYPSGTATAVLING	Free Acid			807.24	2420.34	5.83	28562.8	9.53	AVESA	B2ZRZ5	Putative iron-phytosiderophore transporter (Fragment)
R-C000002.1740.1740.2	2	5.11	4	1	1	3	2311	49700000	Hydrogen	214	EARTPESEIVDT	Free Acid			673.5	1346.64	4	35454.4	6.62	AVESA	A0A1C7A8B0	NAC transcription factor
R-C000002.3659.3659.0	3	7.59	5	3	3	1	4164	39200000	Hydrogen	445	LKAEGEEKFHSFHPVATILSYLTKA	Free Acid			939.28	2816.5	6.93	56129.2	5.45	AVESA	Q9AV99	Myo-inositol-1-phosphate synthase
R-C000002.2021.2021.0	3	10.54	6	1	2	1	4294	28900000	Hydrogen	10	TPTSSSSSQELGMALSSPTSPTPKR	Free Acid			845.19	2534.24	8.41	26915.6	5.38	AVESA	Q4A1C8	CBF-like transcription factor (Fragment)
R-C000002.2896.2896.0	3	6.61	6	2	2	1	4537	8990000	Hydrogen	125	MDFSCSTGVALKCRDSGCPDAYHHPN	Free Acid	unmodified		937.5	2811.18	5.94	17328	5.77	AVESA	P50697	Thaumatin-like pathogenesis-related protein 3
R-C000002.2573.2573.0	3	4.13	4	2	2	0	4244	4580000	Hydrogen	155	IALWEFNEGHPDNRLGAMVILKSL	Free Acid			908.25	2723.43	5.45	104765	5.87	AVESA	C0LN12	Acetyl-CoA carboxylase (Fragment)
R-C000002.2960.2960.1	1	3.27	3	0	0	0	2409	9920000	Hydrogen	378	ACEFLLQV	Free Acid	unmodified		921.76	922.471	4	125569	5.64	AVESA	A0A4Y5T7X9	Phytochrome
R-C000002.1979.1979.0	3	4.24	3	2	2	1	4291	17600000	Hydrogen	375	DNPLDFSGVDVRVPMLVYISRE	Free Acid			840.86	2521.28	4.46	105035	8.63	AVESA	A0A3Q8R3E1	Cellulose synthase-like CslF6
R-C000002.2226.2226.0	3	5.12	7	3	3	2	4220	15300000	Hydrogen	107	LEQGLQMLKIFKEHVSKTSIL	Free Acid			814.56	2442.38	8.51	21885.3	8.68	AVESA	Q84LJ8	Putative RNA-binding protein (Fragment)
R-C000002.2337.2337.0	3	4.16	4	2	2	0	4255	9290000	Hydrogen	99	GYSEIEREKENLINATSISLE	Free Acid			798.83	2395.2	4.5	20966.7	9.51	AVESA	A0A3G1ARK0	ATP synthase CF0 subunit I
R-C000002.1681.1681.0	3	9.21	6	1	1	1	4327	93500000	Hydrogen	71	LTTGLVPTLNVSAALLSFLALRG	Free Acid			776.22	2327.37	9.75	74232.6	9.1	AVESA	B7UCU7	Iron/phytosiderophore transporter
R-C000002.1803.1803.0	2	5.29	5	2	2	3	3994	18300000	Hydrogen	267	CKDRATPEEVASYT	Free Acid	unmodified		784.99	1569.72	4.68	41921.2	9.01	AVESA	Q9LLD7	Fructose-bisphosphate aldolase
R-C000002.1594.1594.0	3	4	8	0	0	1	4287	74300000	Hydrogen	55	NSQATATPETELSNY	Free Acid			542.33	1625.73	3.8	17463.6	9.13	AVESA	H6ULY1	MADS5-like protein (Fragment)
R-C000002.2249.2249.0	3	5.39	5	1	1	1	4133	23700000	Hydrogen	373	SLKVLDLSHTAITSLPECDTLV	Free Acid	unmodified		785.5	2355.25	4.53	51498.5	6.72	AVESA	O81527	NBS-LRR type disease resistance protein O2 (Fragment)
R-C000002.3087.3087.0	3	4.19	2	0	0	0	4492	78700000	Hydrogen	170	TIYPSPQVSTAVVEPYN	Free Acid			622.06	1864.93	4	49209.1	5.23	AVESA	Q38771	Tubulin alpha chain
R-C000002.1733.1733.0	3	5.26	4	1	1	1	4211	494000000	Hydrogen	31	NKCSYTVWPGALPGGG	Free Acid	unmodified		536	1606.77	8.2	23675.7	8.45	AVESA	Q38769	Permatin
R-C000002.1970.1970.0	3	6.17	7	1	2	0	4298	12800000	Hydrogen	685	IIYRDLKPENILLQEDGHVVLTDF	Free Acid			947.25	2840.52	4.43	99991.2	7.61	AVESA	A0A482JYP4	Phototropin-like protein
R-C000002.1941.1941.0	3	9.53	7	3	3	1	4173	21200000	Hydrogen	480	NFNPKISDFGLAKLCAKDQS	Free Acid	unmodified		732.44	2196.11	8.17	71739.4	7.17	AVESA	Q84K89	Receptor kinase LRK10
R-C000002.1974.1974.0	3	7.75	5	2	2	1	4200	20100000	Hydrogen	227	SVSPQNGMTEKLFAQTLIGRVLAD	Free Acid			858.85	2575.36	5.92	169275	7.26	AVESA	A0A3G1AXC3	RNA polymerase beta '' subunit
R-C000002.1887.1887.0	3	8.58	5	2	2	1	4085	114000000	Hydrogen	11	IKGNFNKQAWICVSQEY	Free Acid	unmodified		676.39	2028	8.18	17678.2	5.36	AVESA	Q6EVE4	Putative resistance protein (Fragment)
R-C000002.1442.1442.0	3	4.75	4	2	2	3	4545	26400000	Hydrogen	272	ASNAKDDPAKEAANF	Free Acid			516.63	1548.73	4.56	33857.3	7.17	AVESA	A0A411EWN3	Elongation factor 1 alpha (Fragment)
R-C000002.1805.1805.0	2	5.1	4	0	0	0	4376	17700000	Hydrogen	131	GDGVSHTVPIYE	Free Acid			636.86	1273.61	4.71	29644.2	5.13	AVESA	A0A411EWR6	Actin (Fragment)
R-C000002.1757.1757.0	3	5.3	6	0	0	2	4291	24300000	Hydrogen	192	GNILADELVVVVLVSLVPLVV	Free Acid			720.48	2160.33	3.66	27291.6	5.29	AVESA	A0A3G1AS99	ATP synthase CF0 subunit IV
R-C000002.2094.2094.0	3	3.97	8	2	2	1	4336	13300000	Hydrogen	51	YHFKTDTNVPKLGVMLVGWGGNN	Free Acid			849.46	2547.28	8.5	56129.2	5.45	AVESA	Q9AV99	Myo-inositol-1-phosphate synthase
R-C000002.0219.0219.0	3	6.09	8	0	0	0	4070	11700000	Hydrogen	54	QQQQQQQPFVQQQQMF	Free Acid			683.35	2048.96	5.52	24012.3	8.15	AVESA	L0L6K1	Gliadin-like avenin
R-C000002.2841.2841.0	3	3.31	4	3	3	2	4258	8820000	Hydrogen	13	PEIEKHVAAEGDRESDPALAAERELE	Free Acid			954.16	2861.39	4.4	74232.6	9.1	AVESA	B7UCU7	Iron/phytosiderophore transporter
R-C000002.2875.2875.0	3	5.9	5	3	4	0	4576	7210000	Hydrogen	144	RLPISIMEDYTIQTIRNSTKSK	Free Acid			865.16	2594.4	9.7	21110.9	6.42	AVESA	A0A3G1ASI1	NAD(P)H-quinone oxidoreductase subunit I, chloroplastic
R-C000002.1365.1365.0	2	5.06	7	1	2	1	4372	3810000	Hydrogen	301	KVLSCCCGGGGK	Free Acid	unmodified		555.79	1111.51	8.68	41060.5	6.25	AVESA	Q672R1	Lipase 1
R-C000002.0342.0342.0	3	4.94	4	0	0	0	4339	12400000	Hydrogen	66	LDLAEAGIPYPNGL	Free Acid			481.27	1442.75	3.67	16240.4	5.21	AVESA	Q6EVD1	Putative resistance protein (Fragment)
R-C000002.2775.2775.0	3	6.24	5	0	0	1	4114	9980000	Hydrogen	156	LQLQQQVFQPQLQQQVFQPQL	Free Acid			855.81	2566.38	5.52	25471.1	8.15	AVESA	Q09072	Avenin
R-C000002.3486.3486.0	3	3.23	3	3	3	1	4187	3940000	Hydrogen	272	DQARSSVSELLLAIKNPRSL	Free Acid			732.76	2197.23	8.75	102853	8.2	AVESA	O49004	NPH1-2
R-C000002.2511.2511.0	3	3.32	3	0	0	0	4668	5210000	Hydrogen	26	IVWGHAVSTDLVNWIILE	Free Acid			688.72	2065.11	4.71	18422.4	5.26	AVESA	Q43076	Beta-fructofuranosidase (Fragment)
R-C000002.1813.1813.0	2	3.96	4	1	1	0	4366	21100000	Hydrogen	187	SNLREILDNV	Free Acid			586.32	1172.63	4.37	121647	8.98	AVESA	A0A3G1AUJ8	DNA-directed RNA polymerase subunit beta

## Sheet: 3kDa Oat_Cxl
Filename	z	Score	#	Missed	#KR	# b/y	# Sequences	Spectrum	N-term	Start	Sequence	C-term	Cysteines	Modifications	m/z	MH+	Peptide pI	Protein	Protein	Species	Accession	Protein Name
			Backbone	Cleavages		pairs	Passing Parent	Intensity		AA	VML Sequence			Map	Measured	Matched		MW	pI		#
			Cleavages				MH+Filter			Position					(Da)	(Da)		(Da)
R-C000004.0285.0316.0	3	7.63	6	2	3	4	4135	22500000	Hydrogen	165	LLSGYTKRDLRS	Free Acid			470.58	1408.79	9.99	56704.6	5.43	AVESA	A0A3G1B042	NADH-quinone oxidoreductase subunit N
R-C000004.0148.0148.0	3	5.03	7	1	1	0	4291	43000000	Hydrogen	424	LFREASPLTIVSGTPNIM	Free Acid			649.61	1946.04	6	124991	5.69	AVESA	P06593	Phytochrome A type 3
R-C000004.0337.0337.0	3	5.15	2	0	1	1	4300	105000000	Hydrogen	62	SCCFIEFASLIGSR	Free Acid	unmodified		511.83	1532.72	5.71	27581.3	8.7	AVESA	A0A3G1ASA7	NADH-quinone oxidoreductase subunit B
R-C000004.0071.0071.0	3	5	7	2	3	1	4329	11700000	Hydrogen	24	IKKEEETEKQQPASAVAAAAAAATAGG	Free Acid			867.02	2598.34	4.95	12888.3	8.1	AVESA	Q5I7F1	Auxin-responsive protein (Fragment)
R-C000004.0197.0197.0	3	6.48	3	0	0	1	4461	43900000	Hydrogen	122	QATYLGNPVPWGNLPT	Free Acid			576.85	1727.88	5.52	26112.4	6.5	AVESA	A0A482JYH1	Chlorophyll a-b binding protein, chloroplastic (Fragment)
R-C000004.0394.0394.0	3	4.67	3	1	1	1	4386	8440000	Hydrogen	134	YPLLVAQVTHFKC	Free Acid	unmodified		507.12	1518.81	8.21	47801.7	5.72	AVESA	Q7XXP2	Hydroxyanthranilate hydroxycinnamoyltransferase 2
R-C000004.2508.2508.0	2	4.11	4	0	0	0	4282	38200000	Hydrogen	19	FSLIAVFAADH	Free Acid			595.97	1190.62	5.08	73211.7	5.22	AVESA	Q84V35	Receptor kinase ORK10
R-C000004.2498.2498.0	3	3.54	4	0	1	1	4076	12500000	Hydrogen	141	YAFVGGNSSARPNLE	Free Acid			528.03	1581.77	6.22	17755.8	7.93	AVESA	Q6EVE7	Putative resistance protein (Fragment)
R-C000004.4605.4605.0	3	6.53	5	0	0	0	4197	115000000	Hydrogen	27	IDHFGMGYTSHILD	Free Acid			535.99	1605.74	5.22	169275	7.26	AVESA	A0A3G1AXC3	RNA polymerase beta '' subunit
R-C000004.0072.0072.0	3	5.7	6	1	1	3	4507	6750000	Hydrogen	488	SSGSGEDGKGEL	Free Acid			374.88	1122.49	4.14	77542.6	5.89	AVESA	A0A4Y5T7Y1	LHY
R-C000004.0273.0273.0	3	5.35	5	2	2	0	4418	26200000	Hydrogen	68	AGSSFNQLLGIKGAKQETN	Free Acid			655.05	1963.03	8.64	40763.6	8.12	AVESA	Q9M3W5	Chlorophyll synthase, chloroplastic
R-C000004.0151.0151.0	3	6.38	5	2	3	0	4207	35700000	Hydrogen	172	GNLRRLDSNADDSDGKDEP	Free Acid			692.02	2073.94	4.17	53919.6	5.88	AVESA	A0A4P3AMS7	Phosphoinositide phospholipase C
R-C000004.0145.0145.0	3	7.08	5	2	2	1	4332	45000000	Hydrogen	9	VGLIIFSTKGKLYEFATDSCM	Free Acid	unmodified		775.09	2323.17	6.03	23960.7	5.94	AVESA	Q0PLN7	Fruitful-like MADS-box transcription factor (Fragment)
R-C000004.0140.0140.0	2	3.61	7	1	1	1	4262	41400000	Hydrogen	246	VTKGFVSEAESG	Free Acid			605.79	1210.6	4.53	33796	7.81	AVESA	P15904	Protochlorophyllide reductase (Fragment)
R-C000004.4389.4389.0	3	4.97	4	1	2	0	4261	76300000	Hydrogen	264	VSLDRHASTEEAYK	Free Acid			535.92	1605.79	5.44	67141	7.27	AVESA	Q0KIX3	Anthranilate synthase alpha 2 subunit
R-C000004.0157.0157.0	3	6.22	5	2	2	0	4129	43100000	Hydrogen	752	KICRENSAIFNVPHESLLN	Free Acid	unmodified		728.65	2184.12	6.75	87010.2	8.55	AVESA	A0A191QL81	Potassium transporter
R-C000004.2486.2486.0	3	3.75	4	1	1	3	4343	8960000	Hydrogen	284	DILKLMSSTFM	Free Acid			429.16	1285.65	5.84	50394.5	5.89	AVESA	A0A481SU87	Phenylalanine ammonia lyase I (Fragment)
R-C000004.0184.0184.0	3	3.33	2	1	1	0	4327	41000000	Hydrogen	493	AGLKAACPTTIVPFFGDQQF	Free Acid	unmodified		704.29	2111.06	5.87	65945.3	5.79	AVESA	O22678	UDP-glucose:sterol glucosyltransferase
R-C000004.0263.0263.0	3	4.36	5	3	3	0	4101	8300000	Hydrogen	815	PVSLEAKQLIHGLLQRDPSARI	Free Acid			814.39	2441.4	9.18	99991.2	7.61	AVESA	A0A482JYP4	Phototropin-like protein
R-C000004.0289.0289.0	3	3.1	5	0	0	2	4535	11600000	Hydrogen	225	CCELQFLGNPV	Free Acid	unmodified		408.1	1222.56	4	48471.6	5.66	AVESA	A0A481SVJ0	Phenylalanine ammonia lyase II (Fragment)
R-C000004.0181.0181.0	3	5.71	5	1	1	1	4475	45800000	Hydrogen	32	QCESQSHRYEGPCVHDG	Free Acid	unmodified		644.5	1931.78	5.28	8531.7	7.6	AVESA	A0A223FQE1	Defensin 9
R-C000004.0171.0171.0	3	5.11	4	1	1	1	4232	58300000	Hydrogen	310	QPGMALDNTPSAGEWKEA	Free Acid			634.51	1901.87	4.14	51412.3	5.83	AVESA	O81526	NBS-LRR type disease resistance protein O1 (Fragment)
R-C000004.0320.0320.0	3	4	3	1	1	1	4543	15600000	Hydrogen	238	KFGQEEETYNIVAAHG	Free Acid			598.17	1792.85	4.75	38933.9	5.2	AVESA	A0A3G1AUI6	Photosystem II protein D1
R-C000004.0343.0343.0	3	4.52	3	0	1	1	4239	57300000	Hydrogen	258	HEDLPESDPYLR	Free Acid			490.77	1470.69	4.31	30182.9	6.03	AVESA	A0A1U7ACI3	Phosphoenolpyruvate carboxylase (Fragment)
R-C000004.0172.0172.0	3	6.16	7	0	0	0	4157	80800000	Hydrogen	130	TGLQGFLVFNAVGGGTG	Free Acid			532.14	1594.82	5.18	49209.1	5.23	AVESA	Q38771	Tubulin alpha chain
R-C000004.0193.0193.0	3	4.91	4	2	2	0	4650	25500000	Hydrogen	76	VGKGDVVMALLRN	Free Acid			457.79	1371.78	8.72	59089	5.38	AVESA	A0A4Y5UJ50	4-coumarate:CoA ligase
R-C000004.0173.0173.0	3	4.06	4	0	1	0	4078	36300000	Hydrogen	218	QHGGLAFGGNGIGGGNTASPQGGEGER	Free Acid			827.88	2482.15	5.4	34189.4	7.51	AVESA	A0A0N9QDV9	Prolamin box binding factor 2
R-C000004.0233.0233.0	3	3.92	4	0	0	1	4379	13100000	Hydrogen	132	LTAEGIIVQSFNADLLY	Free Acid			622.82	1866.98	3.67	80767.5	5.54	AVESA	A0A482JVL4	Cryptochrome-1
R-C000004.0187.0187.0	3	3.9	2	3	3	1	4048	32900000	Hydrogen	142	LTEKYNSNRNLRNYNQ	Free Acid			676.14	2027.01	9.7	20606.4	11.88	AVESA	A0A3G1ATQ7	Ribosomal protein S18
R-C000004.0167.0167.0	3	4.72	4	1	1	0	4471	47800000	Hydrogen	1	MSTEEVAKSLLLPPYPEMI	Free Acid			716.47	2148.1	4.25	18056.4	9.99	AVESA	Q38778	DNA-binding protein
R-C000004.0199.0199.0	3	4.5	3	1	2	1	4506	31700000	Hydrogen	1075	VSREGLGLHISQK	Free Acid			475.03	1423.8	8.73	125569	5.64	AVESA	A0A4Y5T7X9	Phytochrome
R-C000004.0168.0168.0	2	6.36	4	1	1	0	4224	77500000	Hydrogen	141	ATLVSCSREV	Free Acid	unmodified		532.4	1064.54	6.04	30648.4	5.42	AVESA	Q9LL75	Receptor-like kinase extracellular domain RLK1A3 (Fragment)
R-C000004.0136.0136.0	3	4.38	3	0	0	0	4402	36200000	Hydrogen	18	DMINEVDADGNGTI	Free Acid			488.29	1463.63	3.37	13209.5	4.19	AVESA	D0F043	Calmodulin (Fragment)
R-C000004.4620.4620.0	3	4.82	3	3	3	1	4211	108000000	Hydrogen	58	EGTKGGRHEHGQKSV	Free Acid			536	1606.81	8.7	28106.5	7.18	AVESA	G1JSL4	Peroxygenase 1
R-C000004.0196.0196.0	3	4.56	7	1	1	1	4248	43600000	Hydrogen	123	PVDSSATFPIHRSAPAFI	Free Acid			638.03	1912.99	7.17	53788.5	5.16	AVESA	A0A3G1AWG0	ATP synthase subunit beta
R-C000004.0076.0076.0	3	6.97	6	0	0	1	4216	13800000	Hydrogen	184	LQALPAMCDVYVPPHCPVATTPLXGF	Free Acid	unmodified		918.14	2753.39	5.08	24076.7	7.54	AVESA	L0L845	Gliadin-like avenin
